# Supplementary material for: Single-Cell Transcriptomics of Endothelial Cells in Upper and Lower Human Esophageal Squamous Cell Carcinoma
Source: Curr Oncol. 2022 Oct 14;29(10):7680–94. doi: 10.3390/curroncol29100607 (PMC9600084; doi:10.3390/curroncol29100607)
Supplement: Supplementary file 1 [file curroncol-29-00607-s001.zip]

Archive with 1 entries (1 files):
- curroncol-1839943-supplementary.pdf
